# Supplementary material for: Bacterial Tolerance to 1-Butanol and 2-Butanol: Quantitative Assessment and Transcriptomic Response
Source: Int J Mol Sci. 2024 Dec 12;25(24):13336. doi: 10.3390/ijms252413336 (PMC11728337; doi:10.3390/ijms252413336)
Supplement: Supplementary file 1 [file ijms-25-13336-s001.zip]

Archive with 1 entries (1 files):
- ijms-3310993-supplementary.pdf
